# Supplementary material for: Methylprednisolone Promotes Mycobacterium smegmatis Survival in Macrophages through NF-κB/DUSP1 Pathway
Source: Microorganisms. 2023 Mar 16;11(3):768. doi: 10.3390/microorganisms11030768 (PMC10058212; doi:10.3390/microorganisms11030768)
Supplement: Supplementary file 1 [file microorganisms-11-00768-s001.zip › Supplementary Material.xlsx]

## Sheet: sheet1
									test			control
Gene_id	Gene name	Gene description	FC(test/control)	Log2FC(test/control)	Pvalue	Padjust	Significant	Regulate	B1	B2	B3	A1	A2	A3	test	control
ENSMUSG00000078143	Gm17344	predicted gene, 17344 [Source:MGI Symbol;Acc:MGI:4936978]	47.5567	5.57158	0.000144583	1	yes	up	1.5	1.68	0.09	0	0.19	0	1.09	0.0633333
ENSMUSG00000039691	Tspan10	tetraspanin 10 [Source:MGI Symbol;Acc:MGI:2384781]	47.4851	5.5694	0.000242086	1	yes	up	0.3	0.44	0.33	0	0	0	0.356667	0
ENSMUSG00000104217	Gm37988	predicted gene, 37988 [Source:MGI Symbol;Acc:MGI:5611216]	45.1803	5.49762	0.00034014	1	yes	up	0.97	0.89	0.6	0	0	0	0.82	0
ENSMUSG00000106785	Gm42713	predicted gene 42713 [Source:MGI Symbol;Acc:MGI:5662850]	45.0827	5.4945	0.0319288	1	yes	up	2.28	0	1.81	0.06	0	0	1.36333	0.02
ENSMUSG00000100454	Gm28901	predicted gene 28901 [Source:MGI Symbol;Acc:MGI:5579607]	24.0294	4.58673	0.0111719	1	yes	up	1.64	0.63	0.74	0	0	0	1.00333	0
ENSMUSG00000118386	Gm50149	predicted gene, 50149 [Source:MGI Symbol;Acc:MGI:6302905]	22.4634	4.4895	0.0146746	1	yes	up	1.29	1.21	0.5	0	0	0	1	0
ENSMUSG00000110136	Gm45785	predicted gene 45785 [Source:MGI Symbol;Acc:MGI:5804900]	20.0959	4.32883	0.0370274	1	yes	up	0	0.26	0.67	0	0	0	0.31	0
ENSMUSG00000072673	Gm10392	predicted gene 10392 [Source:MGI Symbol;Acc:MGI:3704377]	19.8745	4.31285	0.0402163	1	yes	up	0.08	0	0.35	0	0	0	0.143333	0
ENSMUSG00000078127	Fam170b	family with sequence similarity 170, member B [Source:MGI Symbol;Acc:MGI:2145650]	19.5034	4.28565	0.0258424	1	yes	up	0.07	0.24	0.12	0	0	0	0.143333	0
ENSMUSG00000114432	Gm49391	predicted gene, 49391 [Source:MGI Symbol;Acc:MGI:6121619]	18.4718	4.20725	0.0108742	1	yes	up	0.08	0.76	0.55	0	0.07	0.02	0.463333	0.03
ENSMUSG00000030345	Dyrk4	dual-specificity tyrosine-(Y)-phosphorylation regulated kinase 4 [Source:MGI Symbol;Acc:MGI:1330292]	17.8951	4.16149	0.0359635	1	yes	up	0.05	0.06	0.18	0	0	0	0.0966667	0
ENSMUSG00000097974	Gm10605	predicted gene 10605 [Source:MGI Symbol;Acc:MGI:3642596]	17.8359	4.15671	0.0347751	1	yes	up	0.25	0.06	0.1	0	0	0	0.136667	0
ENSMUSG00000072421	Gm10357	predicted gene 10357 [Source:MGI Symbol;Acc:MGI:3641865]	17.4687	4.1267	0.040592	1	yes	up	2.69	6.73	1.71	0	0	0	3.71	0
ENSMUSG00000008193	Spib	Spi-B transcription factor (Spi-1/PU.1 related) [Source:MGI Symbol;Acc:MGI:892986]	16.3519	4.03138	0.0127541	1	yes	up	0.11	0.27	0.21	0	0.02	0	0.196667	0.00666667
ENSMUSG00000066682	Pilrb2	paired immunoglobin-like type 2 receptor beta 2 [Source:MGI Symbol;Acc:MGI:2450535]	16.0541	4.00487	0.0498977	1	yes	up	0.28	0.07	1.5	0	0	0	0.616667	0
ENSMUSG00000092278	Gm8752	predicted pseudogene 8752 [Source:MGI Symbol;Acc:MGI:3647539]	15.6986	3.97256	0.000312293	1	yes	up	0.68	0.4	0.87	0	0.13	0	0.65	0.0433333
ENSMUSG00000058216	Gstp3	glutathione S-transferase pi 3 [Source:MGI Symbol;Acc:MGI:2385078]	14.7542	3.88305	0.023289	1	yes	up	0.34	0.26	1.95	0	0.14	0	0.85	0.0466667
ENSMUSG00000112411	Gm19337	predicted gene, 19337 [Source:MGI Symbol;Acc:MGI:5011522]	14.4757	3.85556	0.0208658	1	yes	up	0.16	0.35	0.18	0.04	0	0	0.23	0.0133333
ENSMUSG00000005237	Dnah2	dynein, axonemal, heavy chain 2 [Source:MGI Symbol;Acc:MGI:107731]	12.6174	3.65734	0.0337063	1	yes	up	0.02	0.03	0.39	0	0.38	0	0.146667	0.126667
ENSMUSG00000045062	Pcdhb7	protocadherin beta 7 [Source:MGI Symbol;Acc:MGI:2136741]	11.7889	3.55935	0.041498	1	yes	up	0.07	0.05	0.11	0	0.02	0	0.0766667	0.00666667
ENSMUSG00000031891	Hsd11b2	hydroxysteroid 11-beta dehydrogenase 2 [Source:MGI Symbol;Acc:MGI:104720]	9.12357	3.1896	0.0309148	1	yes	up	0.2	0.22	0.26	0	0.08	0	0.226667	0.0266667
ENSMUSG00000108171	Gm43915	predicted gene, 43915 [Source:MGI Symbol;Acc:MGI:5690307]	8.86389	3.14794	0.0333306	1	yes	up	0.05	0.06	0.11	0	0.01	0.01	0.0733333	0.00666667
ENSMUSG00000080972	Gm16061	predicted gene 16061 [Source:MGI Symbol;Acc:MGI:3801920]	8.53612	3.09358	0.0466709	1	yes	up	1.01	0.1	0.5	0.11	0	0.1	0.536667	0.07
ENSMUSG00000006649	Nphs1	nephrosis 1, nephrin [Source:MGI Symbol;Acc:MGI:1859637]	8.18428	3.03286	0.0171548	1	yes	up	0.18	0.08	0.52	0	0.06	0.01	0.26	0.0233333
ENSMUSG00000026679	Enkur	enkurin, TRPC channel interacting protein [Source:MGI Symbol;Acc:MGI:1918483]	7.92197	2.98586	0.0202472	1	yes	up	1.16	0.88	0.29	0	0.06	0.12	0.776667	0.06
ENSMUSG00000096953	Gm26571	predicted gene, 26571 [Source:MGI Symbol;Acc:MGI:5477065]	7.05443	2.81853	0.00922915	1	yes	up	0.16	1.9	4.73	0	0.19	1.06	2.26333	0.416667
ENSMUSG00000111692	Gm49373	predicted gene, 49373 [Source:MGI Symbol;Acc:MGI:6121591]	6.98039	2.80331	0.0345626	1	yes	up	0.44	0.09	0.16	0	0.05	0.08	0.23	0.0433333
ENSMUSG00000086866	4930512H18Rik	RIKEN cDNA 4930512H18 gene [Source:MGI Symbol;Acc:MGI:1922361]	6.632	2.72944	0.034983	1	yes	up	0.47	0.3	0.26	0.1	0.05	0	0.343333	0.05
ENSMUSG00000042165	Gm9774	predicted pseudogene 9774 [Source:MGI Symbol;Acc:MGI:3642386]	6.54976	2.71144	0.0493327	1	yes	up	0.15	0.31	0.58	0.15	0	0	0.346667	0.05
ENSMUSG00000084951	Mipepos	mitochondrial intermediate peptidase, opposite strand [Source:MGI Symbol;Acc:MGI:3801952]	6.40248	2.67863	0.0193925	1	yes	up	1.55	1.56	0.96	0.16	0.49	0	1.35667	0.216667
ENSMUSG00000090665	Gad1-ps	glutamate decarboxylase 1, pseudogene [Source:MGI Symbol;Acc:MGI:95633]	6.30274	2.65598	0.00317499	1	yes	up	0.42	0.83	0.43	0.12	0	0.15	0.56	0.09
ENSMUSG00000056313	Tcim	transcriptional and immune response regulator [Source:MGI Symbol;Acc:MGI:1916318]	6.28676	2.65232	0.000108421	0.00111469	yes	up	0.55	1.45	0.83	0.15	0.12	0.19	0.943333	0.153333
ENSMUSG00000116114	Gm35853	predicted gene, 35853 [Source:MGI Symbol;Acc:MGI:5595012]	6.2821	2.65125	0.0216402	1	yes	up	0.17	1.42	0.26	0.05	0.14	0.03	0.616667	0.0733333
ENSMUSG00000021200	Asb2	ankyrin repeat and SOCS box-containing 2 [Source:MGI Symbol;Acc:MGI:1929743]	6.13155	2.61625	1.30643e-14	8.40281e-13	yes	up	2.95	2.69	1.47	0.85	0.92	0.74	2.37	0.836667
ENSMUSG00000104351	Gm37125	predicted gene, 37125 [Source:MGI Symbol;Acc:MGI:5610353]	6.06276	2.59997	0.0479284	1	yes	up	0.29	0.26	0.27	0.09	0.05	0	0.273333	0.0466667
ENSMUSG00000026807	Ak8	adenylate kinase 8 [Source:MGI Symbol;Acc:MGI:1916120]	5.8521	2.54895	0.0129669	1	yes	up	0.32	0.57	0.51	0.09	0.05	0.09	0.466667	0.0766667
ENSMUSG00000095787			5.83276	2.54418	0.000842526	0.00643199	yes	up	4.87	16.69	10.63	0	1.22	3.88	10.73	1.7
ENSMUSG00000019194	Scn1b	sodium channel, voltage-gated, type I, beta [Source:MGI Symbol;Acc:MGI:98247]	5.65377	2.49921	0.0192255	1	yes	up	0.38	0.57	0.46	0	0.1	0.14	0.47	0.08
ENSMUSG00000097706	E030037K01Rik	RIKEN cDNA E030037K01 gene [Source:MGI Symbol;Acc:MGI:3704310]	5.62418	2.49164	0.0329597	1	yes	up	0.21	0.19	0.45	0.06	0.05	0.05	0.283333	0.0533333
ENSMUSG00000066456	Hmgn3	high mobility group nucleosomal binding domain 3 [Source:MGI Symbol;Acc:MGI:2138069]	5.61001	2.488	0.038215	1	yes	up	0.33	0.86	0.83	0.16	0	0.05	0.673333	0.07
ENSMUSG00000056753	C330011M18Rik	RIKEN cDNA C330011M18 gene [Source:MGI Symbol;Acc:MGI:3045248]	5.44109	2.4439	0.0449909	1	yes	up	0.1	0.36	0.33	0	0.08	0.07	0.263333	0.05
ENSMUSG00000038763	Alpk3	alpha-kinase 3 [Source:MGI Symbol;Acc:MGI:2151224]	5.42023	2.43835	0.04302	1	yes	up	0.05	0.09	0.07	0	0.01	0.03	0.07	0.0133333
ENSMUSG00000069972	Rps13-ps2	ribosomal protein S13, pseudogene 2 [Source:MGI Symbol;Acc:MGI:3704295]	5.36915	2.42469	0.0154934	0.0659462	yes	up	14.22	142.26	70.02	17.11	4.01	19.56	75.5	13.56
ENSMUSG00000015202	Cnksr3	Cnksr family member 3 [Source:MGI Symbol;Acc:MGI:2674130]	5.13283	2.35975	0.0350011	1	yes	up	0.12	0.22	0.13	0	0.03	0.07	0.156667	0.0333333
ENSMUSG00000060380	C030014I23Rik	RIKEN cDNA C030014I23 gene [Source:MGI Symbol;Acc:MGI:1924631]	5.00758	2.32411	0.0297345	1	yes	up	0.75	0.42	0.36	0	0	0.33	0.51	0.11
ENSMUSG00000039304	Tnfsf10	tumor necrosis factor (ligand) superfamily, member 10 [Source:MGI Symbol;Acc:MGI:107414]	5.00515	2.32341	0.0010034	0.00741361	yes	up	0.33	0.2	0.33	0.07	0.05	0.02	0.286667	0.0466667
ENSMUSG00000027368	Dusp2	dual specificity phosphatase 2 [Source:MGI Symbol;Acc:MGI:101911]	4.97469	2.31461	5.53824e-10	1.87156e-08	yes	up	98.88	170.18	138.39	23.42	21.33	45.21	135.817	29.9867
ENSMUSG00000057606	Colq	collagen-like tail subunit (single strand of homotrimer) of asymmetric acetylcholinesterase [Source:MGI Symbol;Acc:MGI:1338761]	4.69227	2.23029	0.0145712	1	yes	up	0.29	0.2	0.25	0.05	0.05	0.07	0.246667	0.0566667
ENSMUSG00000045659	Plekha7	pleckstrin homology domain containing, family A member 7 [Source:MGI Symbol;Acc:MGI:2445094]	4.66174	2.22087	0.046878	1	yes	up	0.1	0.11	0.28	0	0.06	0.03	0.163333	0.03
ENSMUSG00000105362	Gm43474	predicted gene 43474 [Source:MGI Symbol;Acc:MGI:5663611]	4.51639	2.17517	0.041543	1	yes	up	0.46	1.67	0.91	0.47	0.24	0	1.01333	0.236667
ENSMUSG00000022528	Hes1	hes family bHLH transcription factor 1 [Source:MGI Symbol;Acc:MGI:104853]	4.4528	2.15471	8.2116e-07	1.49357e-05	yes	up	2.82	3.12	3.35	0.76	0.67	0.85	3.09667	0.76
ENSMUSG00000082461	Gm8844	predicted gene 8844 [Source:MGI Symbol;Acc:MGI:3644372]	4.32621	2.1131	0.00352012	0.0206644	yes	up	0.67	0.51	0.35	0.05	0.26	0.04	0.51	0.116667
ENSMUSG00000102555	6430511E19Rik	RIKEN cDNA 6430511E19 gene [Source:MGI Symbol;Acc:MGI:2443259]	4.27473	2.09583	0.0067533	1	yes	up	0.15	0.31	0.32	0.04	0.08	0.06	0.26	0.06
ENSMUSG00000027298	Tyro3	TYRO3 protein tyrosine kinase 3 [Source:MGI Symbol;Acc:MGI:104294]	4.13644	2.04839	0.00391313	1	yes	up	0.35	0.31	0.25	0.55	0.38	0.03	0.303333	0.32
ENSMUSG00000078122	F630028O10Rik	RIKEN cDNA F630028O10 gene [Source:MGI Symbol;Acc:MGI:3641813]	4.11564	2.04112	0.00465841	1	yes	up	0.44	0.54	0.23	0.1	0.13	0.06	0.403333	0.0966667
ENSMUSG00000036158	Prickle1	prickle planar cell polarity protein 1 [Source:MGI Symbol;Acc:MGI:1916034]	3.90294	1.96456	0.0235209	1	yes	up	0.16	0.11	0.27	0.05	0.05	0.05	0.18	0.05
ENSMUSG00000028270	Gbp2	guanylate binding protein 2 [Source:MGI Symbol;Acc:MGI:102772]	3.79848	1.92542	0.0245184	1	yes	up	0.45	0.38	0.16	0.16	0.06	0.05	0.33	0.09
ENSMUSG00000059674	Cdh24	cadherin-like 24 [Source:MGI Symbol;Acc:MGI:1928330]	3.74249	1.904	0.00105289	0.00771079	yes	up	0.5	0.5	0.37	0.2	0.15	0.09	0.456667	0.146667
ENSMUSG00000006720	Zfp184	zinc finger protein 184 (Kruppel-like) [Source:MGI Symbol;Acc:MGI:1922244]	3.61264	1.85305	0.0445441	1	yes	up	0.33	0.29	0.33	0.18	0.06	0	0.316667	0.08
ENSMUSG00000086291	Gm15513	predicted gene 15513 [Source:MGI Symbol;Acc:MGI:3782961]	3.58316	1.84123	0.0128031	0.0571249	yes	up	1.44	0.21	2.61	0.07	0.31	0.41	1.42	0.263333
ENSMUSG00000040329	Il7	interleukin 7 [Source:MGI Symbol;Acc:MGI:96561]	3.446	1.78492	0.0451334	1	yes	up	0.12	0.41	0.36	0.06	0.16	0.08	0.296667	0.1
ENSMUSG00000047867	Gimap6	GTPase, IMAP family member 6 [Source:MGI Symbol;Acc:MGI:1918876]	3.41322	1.77113	7.97177e-07	1.45791e-05	yes	up	2.61	3.36	1.9	1.18	0.9	0.82	2.62333	0.966667
ENSMUSG00000032009	Sesn3	sestrin 3 [Source:MGI Symbol;Acc:MGI:1922997]	3.39226	1.76225	0.000113189	0.00115568	yes	up	0.33	0.34	0.21	0.1	0.08	0.25	0.293333	0.143333
ENSMUSG00000002885	Adgre5	adhesion G protein-coupled receptor E5 [Source:MGI Symbol;Acc:MGI:1347095]	3.36935	1.75247	6.32279e-46	3.50757e-43	yes	up	43.71	46.43	34.95	10.13	9.55	14.66	41.6967	11.4467
ENSMUSG00000097185	Gm26596	predicted gene, 26596 [Source:MGI Symbol;Acc:MGI:5477090]	3.30825	1.72607	0.0346612	1	yes	up	0.24	0.6	0.2	0.03	0.13	0.17	0.346667	0.11
ENSMUSG00000019850	Tnfaip3	tumor necrosis factor, alpha-induced protein 3 [Source:MGI Symbol;Acc:MGI:1196377]	3.2594	1.70461	4.23986e-11	1.66518e-09	yes	up	42.3	68.09	45	18.39	18.59	19.92	51.7967	18.9667
ENSMUSG00000097636	Mirt1	myocardial infarction associated transcript 1 [Source:MGI Symbol;Acc:MGI:1922001]	3.22803	1.69065	0.00827615	0.0406901	yes	up	0.77	0.68	0.53	0.27	0.24	0.04	0.66	0.183333
ENSMUSG00000095288	Gm7618	predicted pseudogene 7618 [Source:MGI Symbol;Acc:MGI:3644742]	3.22605	1.68977	0.0159735	1	yes	up	2.17	3.36	2.29	1.13	0.67	0.62	2.60667	0.806667
ENSMUSG00000036858	Ptcra	pre T cell antigen receptor alpha [Source:MGI Symbol;Acc:MGI:104857]	3.08187	1.62381	0.0329307	1	yes	up	0.53	0.88	0.86	0.18	0.32	0.29	0.756667	0.263333
ENSMUSG00000000486	Septin1	septin 1 [Source:MGI Symbol;Acc:MGI:1858916]	2.95425	1.56279	0.00409724	0.0231441	yes	up	1.67	2.03	1.35	0.19	1.31	0.81	1.68333	0.77
ENSMUSG00000007872	Id3	inhibitor of DNA binding 3 [Source:MGI Symbol;Acc:MGI:96398]	2.94933	1.56039	1.85751e-26	3.58419e-24	yes	up	24.68	32.79	30.64	11.2	9.34	9.51	29.37	10.0167
ENSMUSG00000085956	4930481B07Rik	RIKEN cDNA 4930481B07 gene [Source:MGI Symbol;Acc:MGI:1922187]	2.92027	1.5461	0.0115867	0.0528267	yes	up	2.14	1.79	1.43	0.42	0.67	0.89	1.78667	0.66
ENSMUSG00000053113	Socs3	suppressor of cytokine signaling 3 [Source:MGI Symbol;Acc:MGI:1201791]	2.89436	1.53325	1.21475e-119	8.08659e-116	yes	up	91.02	100.74	94.18	34.62	32.5	35.08	95.3133	34.0667
ENSMUSG00000091191	Gm17334	predicted gene, 17334 [Source:MGI Symbol;Acc:MGI:4936968]	2.87677	1.52445	8.79312e-06	0.00012428	yes	up	1.09	1.56	1.51	0.46	0.55	0.46	1.38667	0.49
ENSMUSG00000038209	Itln1	intelectin 1 (galactofuranose binding) [Source:MGI Symbol;Acc:MGI:1333831]	2.85622	1.51411	0.00518678	0.0280605	yes	up	1.78	1.54	1.52	0.65	0.58	1.12	1.61333	0.783333
ENSMUSG00000094054			2.85539	1.51369	0.0285189	1	yes	up	1.24	1.46	1.47	0.54	0.42	0.53	1.39	0.496667
ENSMUSG00000038418	Egr1	early growth response 1 [Source:MGI Symbol;Acc:MGI:95295]	2.79069	1.48062	1.95227e-06	3.24907e-05	yes	up	1.87	2.15	1.66	0.35	0.58	1.04	1.89333	0.656667
ENSMUSG00000020423	Btg2	BTG anti-proliferation factor 2 [Source:MGI Symbol;Acc:MGI:108384]	2.75654	1.46286	2.37338e-21	2.98105e-19	yes	up	97.2	133.8	115.58	38.75	43.13	46.8	115.527	42.8933
ENSMUSG00000042182	Bend6	BEN domain containing 6 [Source:MGI Symbol;Acc:MGI:2444572]	2.72126	1.44427	8.52774e-05	0.000901814	yes	up	3.6	2	2.2	2.39	0.49	1.47	2.6	1.45
ENSMUSG00000097078	Gm26566	predicted gene, 26566 [Source:MGI Symbol;Acc:MGI:5477060]	2.69036	1.4278	0.00875466	0.0425481	yes	up	1.55	3	1.45	0.63	0.71	0.83	2	0.723333
ENSMUSG00000085498	Gm14023	predicted gene 14023 [Source:MGI Symbol;Acc:MGI:3650639]	2.66254	1.4128	0.0189488	0.076729	yes	up	0.57	1.06	0.74	0.31	0.33	0.26	0.79	0.3
ENSMUSG00000024190	Dusp1	dual specificity phosphatase 1 [Source:MGI Symbol;Acc:MGI:105120]	2.65054	1.40628	6.97288e-09	1.93008e-07	yes	up	190.4	230.56	210.66	69.69	66.01	103.5	210.54	79.7333
ENSMUSG00000052749	Trim30b	tripartite motif-containing 30B [Source:MGI Symbol;Acc:MGI:4821256]	2.64567	1.40363	0.00456879	0.0252926	yes	up	0.42	0.73	0.55	0.26	0.16	0.22	0.566667	0.213333
ENSMUSG00000026479	Lamc2	laminin, gamma 2 [Source:MGI Symbol;Acc:MGI:99913]	2.6443	1.40288	0.00365283	0.0212653	yes	up	1.43	0.83	1.86	0.47	0.64	1.25	1.37333	0.786667
ENSMUSG00000044313	Mab21l3	mab-21-like 3 [Source:MGI Symbol;Acc:MGI:2446273]	2.63452	1.39754	0.019902	0.0797158	yes	up	0.52	0.43	0.5	0.29	0.06	0.2	0.483333	0.183333
ENSMUSG00000030156	Cd69	CD69 antigen [Source:MGI Symbol;Acc:MGI:88343]	2.62903	1.39453	0.00971928	0.0461219	yes	up	0.72	1.03	1.31	0.33	0.43	0.41	1.02	0.39
ENSMUSG00000020641	Rsad2	radical S-adenosyl methionine domain containing 2 [Source:MGI Symbol;Acc:MGI:1929628]	2.6238	1.39166	1.40032e-23	2.16789e-21	yes	up	7.07	5.95	5.62	2.64	2.12	2.49	6.21333	2.41667
ENSMUSG00000043953	Ccrl2	chemokine (C-C motif) receptor-like 2 [Source:MGI Symbol;Acc:MGI:1920904]	2.58421	1.36972	1.7903e-18	1.83354e-16	yes	up	10.28	13.68	10.77	4.19	4.49	4.92	11.5767	4.53333
ENSMUSG00002076173			2.57231	1.36307	0.0234529	0.0901419	yes	up	30.05	141.59	101.19	39.33	29.36	30.08	90.9433	32.9233
ENSMUSG00000045392	Olfr1033	olfactory receptor 1033 [Source:MGI Symbol;Acc:MGI:3030867]	2.5053	1.32499	0.00194051	0.0127982	yes	up	4.13	4.72	3.62	0.72	1.54	1.72	4.15667	1.32667
ENSMUSG00000057969	Sema3b	sema domain, immunoglobulin domain (Ig), short basic domain, secreted, (semaphorin) 3B [Source:MGI Symbol;Acc:MGI:107561]	2.48031	1.31052	0.0284057	0.103671	yes	up	0.39	0.48	0.37	0.18	0.34	1.2	0.413333	0.573333
ENSMUSG00000025909	Sntg1	syntrophin, gamma 1 [Source:MGI Symbol;Acc:MGI:1918346]	2.45386	1.29505	1.87704e-05	0.000244116	yes	up	1.83	3.69	2.61	0.92	1.24	1.24	2.71	1.13333
ENSMUSG00000117748	Derpc	DERPC proline and glycine rich nuclear protein [Source:MGI Symbol;Acc:MGI:6303050]	2.44944	1.29245	1.16793e-06	2.05686e-05	yes	up	15.15	18.08	14.58	14.86	9.02	10.51	15.9367	11.4633
ENSMUSG00000057596	Trim30d	tripartite motif-containing 30D [Source:MGI Symbol;Acc:MGI:3035181]	2.44502	1.28985	0.0206683	0.0820422	yes	up	0.65	0.52	0.75	0.18	0.34	0.21	0.64	0.243333
ENSMUSG00000042265	Trem1	triggering receptor expressed on myeloid cells 1 [Source:MGI Symbol;Acc:MGI:1930005]	2.42261	1.27656	0.00395912	0.022536	yes	up	0.96	0.72	1.02	0.48	0.18	0.42	0.9	0.36
ENSMUSG00000010021	Kif19a	kinesin family member 19A [Source:MGI Symbol;Acc:MGI:2447024]	2.42144	1.27587	0.0268581	0.0997136	yes	up	0.93	0.55	0.71	0.33	0.26	0.3	0.73	0.296667
ENSMUSG00000033577	Myo6	myosin VI [Source:MGI Symbol;Acc:MGI:104785]	2.38432	1.25358	6.11067e-15	4.08831e-13	yes	up	8.57	6.3	4.83	3.8	2.36	2.68	6.56667	2.94667
ENSMUSG00000114317	Gm49873	predicted gene, 49873 [Source:MGI Symbol;Acc:MGI:6270551]	2.34603	1.23022	0.0492558	0.155585	yes	up	9.05	30.27	20.05	6.4	9.33	6.93	19.79	7.55333
ENSMUSG00000056708	Ier5	immediate early response 5 [Source:MGI Symbol;Acc:MGI:1337072]	2.29527	1.19866	3.29139e-51	2.3064e-48	yes	up	85.11	101.87	93.96	40.01	38.22	46.98	93.6467	41.7367
ENSMUSG00000040247	Tbc1d10c	TBC1 domain family, member 10c [Source:MGI Symbol;Acc:MGI:1922072]	2.28902	1.19473	0.0381915	0.129723	yes	up	1.27	0.77	1.09	0.44	0.17	0.5	1.04333	0.37
ENSMUSG00000028407	Smim27	small integral membrane protein 27 [Source:MGI Symbol;Acc:MGI:1913684]	2.28739	1.19371	0.0310967	0.110968	yes	up	1.47	4.41	1.35	1.16	0.82	0.64	2.41	0.873333
ENSMUSG00000101678	Gm29609	predicted gene 29609 [Source:MGI Symbol;Acc:MGI:5580315]	2.27585	1.1864	0.00037147	0.00315455	yes	up	1.68	1.66	2.31	0.59	0.59	2.13	1.88333	1.10333
ENSMUSG00000024164	C3	complement component 3 [Source:MGI Symbol;Acc:MGI:88227]	2.2694	1.18231	2.00776e-09	6.06151e-08	yes	up	2.55	2.37	2.57	2.11	1.86	1.43	2.49667	1.8
ENSMUSG00000047945	Marcksl1	MARCKS-like 1 [Source:MGI Symbol;Acc:MGI:97143]	2.26701	1.18079	1.10835e-41	5.08845e-39	yes	up	164.87	163.68	143.43	61.46	66.19	84.39	157.327	70.68
ENSMUSG00000028268	Gbp3	guanylate binding protein 3 [Source:MGI Symbol;Acc:MGI:1926263]	2.23606	1.16096	0.00386786	0.0221205	yes	up	2.32	0.95	1.15	0.56	0.42	1	1.47333	0.66
ENSMUSG00000082016	Pgam1-ps2	phosphoglycerate mutase 1, pseudogene 2 [Source:MGI Symbol;Acc:MGI:3645709]	2.23299	1.15898	0.0133955	0.0589191	yes	up	188.26	437.43	388.88	215.24	100.96	136.31	338.19	150.837
ENSMUSG00000029095	Ablim2	actin-binding LIM protein 2 [Source:MGI Symbol;Acc:MGI:2385758]	2.23163	1.1581	0.00579437	0.0307233	yes	up	0.87	1.85	1.69	0.61	0.31	0.88	1.47	0.6
ENSMUSG00000118653	Gm2296	predicted gene 2296 [Source:MGI Symbol;Acc:MGI:3780467]	2.21592	1.14791	0.0178585	0.0734304	yes	up	33.14	61.66	40.97	31.52	11.39	17.42	45.2567	20.11
ENSMUSG00000035356	Nfkbiz	nuclear factor of kappa light polypeptide gene enhancer in B cells inhibitor, zeta [Source:MGI Symbol;Acc:MGI:1931595]	2.21547	1.14761	0.000149955	0.00146801	yes	up	93.34	120.69	90.5	38.03	42.24	66.35	101.51	48.8733
ENSMUSG00000054793	Cadm4	cell adhesion molecule 4 [Source:MGI Symbol;Acc:MGI:2449088]	2.17785	1.12291	0.00300819	0.0181559	yes	up	1.43	1.99	1.49	0.69	0.52	1.09	1.63667	0.766667
ENSMUSG00000102151	Gm37472	predicted gene, 37472 [Source:MGI Symbol;Acc:MGI:5610700]	2.16784	1.11626	0.0400805	0.134247	yes	up	0.31	0.33	0.42	0.11	0.16	0.23	0.353333	0.166667
ENSMUSG00000047180	Neurl3	neuralized E3 ubiquitin protein ligase 3 [Source:MGI Symbol;Acc:MGI:2429944]	2.16315	1.11313	3.68073e-35	1.32447e-32	yes	up	22.43	24.3	20.79	10.86	11.07	11.4	22.5067	11.11
ENSMUSG00000078616	Trim30c	tripartite motif-containing 30C [Source:MGI Symbol;Acc:MGI:4821257]	2.15795	1.10966	0.0131789	0.0583322	yes	up	1.21	1.3	1.53	0.65	0.47	0.79	1.34667	0.636667
ENSMUSG00000030200	Bcl2l14	BCL2-like 14 (apoptosis facilitator) [Source:MGI Symbol;Acc:MGI:1914063]	2.15599	1.10835	0.000870689	0.00660533	yes	up	1.98	2.06	1.79	0.81	0.87	1.07	1.94333	0.916667
ENSMUSG00000066894	Vsig10	V-set and immunoglobulin domain containing 10 [Source:MGI Symbol;Acc:MGI:2448533]	2.15104	1.10504	1.0308e-17	9.59722e-16	yes	up	9.21	7.67	8.37	3.81	4.03	4.24	8.41667	4.02667
ENSMUSG00000082691	Dynlt1-ps1	dynein light chain Tctex-type 1, pseuodogene 1 [Source:MGI Symbol;Acc:MGI:3642625]	2.12635	1.08838	0.00267852	0.0164963	yes	up	42.31	64.26	42.24	8.05	24.37	33.85	49.6033	22.09
ENSMUSG00000032359	Ctsh	cathepsin H [Source:MGI Symbol;Acc:MGI:107285]	2.12536	1.08771	0.00161954	0.0110691	yes	up	3.5	6.21	6.5	1.51	1.46	3.13	5.40333	2.03333
ENSMUSG00000026809	Spaca9	sperm acrosome associated 9 [Source:MGI Symbol;Acc:MGI:1917237]	2.09578	1.06749	0.00442951	0.0245932	yes	up	7.48	8.18	6.59	3.47	5.58	3.35	7.41667	4.13333
ENSMUSG00000095464	Gm21987	predicted gene 21987 [Source:MGI Symbol;Acc:MGI:5439456]	2.07778	1.05504	0.041057	0.136453	yes	up	5.32	29	7.84	6.8	8.65	4.5	14.0533	6.65
ENSMUSG00000096592	Gm15801	predicted gene 15801 [Source:MGI Symbol;Acc:MGI:3779625]	2.06867	1.0487	0.0147917	0.0635893	yes	up	7.42	13.99	6.93	2.6	4.45	6.43	9.44667	4.49333
ENSMUSG00000101438	Gm19412	predicted gene, 19412 [Source:MGI Symbol;Acc:MGI:5011597]	2.06665	1.04729	0.0329593	0.115784	yes	up	3.24	4.1	2.69	1.95	2.24	1.02	3.34333	1.73667
ENSMUSG00000024401	Tnf	tumor necrosis factor [Source:MGI Symbol;Acc:MGI:104798]	2.06296	1.04472	4.70417e-05	0.000536762	yes	up	596.58	612.81	527.41	225.07	253.16	394.13	578.933	290.787
ENSMUSG00000015396	Cd83	CD83 antigen [Source:MGI Symbol;Acc:MGI:1328316]	2.05484	1.03903	1.86097e-09	5.66979e-08	yes	up	78.11	110.91	91.18	42.25	44.22	51.97	93.4	46.1467
ENSMUSG00000038777	Sema6c	sema domain, transmembrane domain (TM), and cytoplasmic domain, (semaphorin) 6C [Source:MGI Symbol;Acc:MGI:1338032]	2.04554	1.03248	0.0432036	0.142028	yes	up	1.3	1.38	0.31	0.83	0.21	0.25	0.996667	0.43
ENSMUSG00000044786	Zfp36	zinc finger protein 36 [Source:MGI Symbol;Acc:MGI:99180]	2.04456	1.03179	1.38458e-05	0.000186017	yes	up	331.29	390.79	327.5	139.71	153.79	230.98	349.86	174.827
ENSMUSG00000087593	Gm16174	predicted gene 16174 [Source:MGI Symbol;Acc:MGI:3801857]	2.04117	1.0294	0.000825824	0.00632261	yes	up	3.72	6.62	8.23	5.06	6.73	5.75	6.19	5.84667
ENSMUSG00000020865	Abcc3	ATP-binding cassette, sub-family C (CFTR/MRP), member 3 [Source:MGI Symbol;Acc:MGI:1923658]	2.02704	1.01937	2.76882e-11	1.10703e-09	yes	up	4.26	4.65	4.66	2.85	2.24	3.27	4.52333	2.78667
ENSMUSG00000038235	F11r	F11 receptor [Source:MGI Symbol;Acc:MGI:1321398]	2.01664	1.01196	5.12687e-05	0.000580435	yes	up	3	2.39	2.72	1.35	1.4	1.83	2.70333	1.52667
ENSMUSG00000047654	Tssk6	testis-specific serine kinase 6 [Source:MGI Symbol;Acc:MGI:2148775]	2.00923	1.00664	0.0166864	0.0696433	yes	up	1.72	2.68	1.74	1.14	0.88	1.06	2.04667	1.02667
ENSMUSG00000087502	Gm16091	predicted gene 16091 [Source:MGI Symbol;Acc:MGI:3802007]	2.00574	1.00414	0.000497348	0.00407238	yes	up	6.64	6.97	6.34	3.03	2.73	4.28	6.65	3.34667
ENSMUSG00000078866	Zfp970	zinc finger protein 970 [Source:MGI Symbol;Acc:MGI:3652255]	0.499386	-1.00177	1.69862e-10	6.07943e-09	yes	down	3.91	4.31	3.68	7.77	7.01	7.42	3.96667	7.4
ENSMUSG00000103588	Gm18445	predicted gene, 18445 [Source:MGI Symbol;Acc:MGI:5010630]	0.498486	-1.00437	0.00190864	0.0126363	yes	down	2.28	3	1.88	4.97	4.83	4.59	2.38667	4.79667
ENSMUSG00000018927	Ccl6	chemokine (C-C motif) ligand 6 [Source:MGI Symbol;Acc:MGI:98263]	0.497913	-1.00603	0.0127333	0.0569046	yes	down	1.25	0.77	1.38	2.54	2.8	1.64	1.13333	2.32667
ENSMUSG00000096808			0.497746	-1.00652	0.011038	0.0509395	yes	down	1.01	1.19	0.71	1.72	2.17	2.1	0.97	1.99667
ENSMUSG00000078898	Zfp968	zinc finger protein 968 [Source:MGI Symbol;Acc:MGI:3782903]	0.497438	-1.00741	0.0276731	0.101807	yes	down	12.32	10.78	8.23	22.99	31.07	4.31	10.4433	19.4567
ENSMUSG00000099041	Gm28035	predicted gene, 28035 [Source:MGI Symbol;Acc:MGI:5547771]	0.496305	-1.0107	3.36058e-07	6.67802e-06	yes	down	8.1	6.92	11.17	19.08	23.14	13.98	8.73	18.7333
ENSMUSG00000047139	Cd24a	CD24a antigen [Source:MGI Symbol;Acc:MGI:88323]	0.496293	-1.01073	0.0105497	0.0492146	yes	down	1.02	0.85	1.45	2.4	1.62	1.83	1.10667	1.95
ENSMUSG00000028121	Bcar3	breast cancer anti-estrogen resistance 3 [Source:MGI Symbol;Acc:MGI:1352501]	0.49524	-1.0138	3.87065e-35	1.35615e-32	yes	down	22.05	19.02	19.71	40.82	44.46	45.56	20.26	43.6133
ENSMUSG00000009145	Dqx1	DEAQ RNA-dependent ATPase [Source:MGI Symbol;Acc:MGI:2136388]	0.495235	-1.01381	0.00270394	0.0166437	yes	down	0.59	0.5	0.65	1.5	1.42	0.94	0.58	1.28667
ENSMUSG00000040407	Akap9	A kinase (PRKA) anchor protein (yotiao) 9 [Source:MGI Symbol;Acc:MGI:2178217]	0.494744	-1.01525	6.80897e-45	3.62619e-42	yes	down	13.51	16.99	17.39	30.37	33.89	29.35	15.9633	31.2033
ENSMUSG00000028128	F3	coagulation factor III [Source:MGI Symbol;Acc:MGI:88381]	0.493425	-1.0191	0.0056852	0.0302416	yes	down	1.44	1.52	2.16	4.49	4.19	1.69	1.70667	3.45667
ENSMUSG00000073795	Spef1l	sperm flagellar 1 like [Source:MGI Symbol;Acc:MGI:2685939]	0.492851	-1.02078	7.53792e-08	1.69527e-06	yes	down	7.32	5.41	4.98	10.82	11.78	12.94	5.90333	11.8467
ENSMUSG00000042708	Shcbp1l	Shc SH2-domain binding protein 1-like [Source:MGI Symbol;Acc:MGI:1919086]	0.492692	-1.02124	5.52083e-15	3.71234e-13	yes	down	4.27	5.11	3.94	8.6	9.73	9.62	4.44	9.31667
ENSMUSG00000073902	Gvin3	GTPase, very large interferon inducible, family member 3 [Source:MGI Symbol;Acc:MGI:3584360]	0.492263	-1.0225	2.40927e-13	1.2729e-11	yes	down	33.53	36.46	32.49	55.6	77.4	76.46	34.16	69.82
ENSMUSG00000021047	Nova1	NOVA alternative splicing regulator 1 [Source:MGI Symbol;Acc:MGI:104297]	0.487743	-1.03581	9.98977e-11	3.74659e-09	yes	down	2.61	2.19	1.94	4.09	4.9	5.24	2.24667	4.74333
ENSMUSG00000004113	Cacna1b	calcium channel, voltage-dependent, N type, alpha 1B subunit [Source:MGI Symbol;Acc:MGI:88296]	0.487024	-1.03794	0.00029878	0.00263965	yes	down	0.66	0.37	0.66	1.62	0.73	1.39	0.563333	1.24667
ENSMUSG00000112716	4930471E19Rik	RIKEN cDNA 4930471E19 gene [Source:MGI Symbol;Acc:MGI:1922162]	0.481295	-1.05501	2.47805e-14	1.54896e-12	yes	down	7.71	10.38	8.75	14.3	18.76	16.36	8.94667	16.4733
ENSMUSG00000103192	Gm37645	predicted gene, 37645 [Source:MGI Symbol;Acc:MGI:5610873]	0.481062	-1.05571	0.000247272	0.00224569	yes	down	0.69	0.96	0.57	1.67	1.59	1.46	0.74	1.57333
ENSMUSG00000089798	1700028K03Rik	RIKEN cDNA 1700028K03 gene [Source:MGI Symbol;Acc:MGI:1923671]	0.480428	-1.05761	0.0202083	0.0806033	yes	down	0.35	0.48	0.35	0.49	1.38	0.67	0.393333	0.846667
ENSMUSG00000029304	Spp1	secreted phosphoprotein 1 [Source:MGI Symbol;Acc:MGI:98389]	0.480234	-1.05819	1.59136e-89	5.29685e-86	yes	down	1698.13	1624.13	1756.4	3671.55	3705.47	3372.84	1692.89	3583.29
ENSMUSG00000019971	Cep290	centrosomal protein 290 [Source:MGI Symbol;Acc:MGI:2384917]	0.480036	-1.05878	1.27161e-13	7.05423e-12	yes	down	2.42	2.97	2.38	4.4	4.99	4.12	2.59	4.50333
ENSMUSG00000035441	Myo1d	myosin ID [Source:MGI Symbol;Acc:MGI:107728]	0.479879	-1.05926	3.24123e-52	2.39743e-49	yes	down	30.01	24.74	25.14	53.66	61.76	56.65	26.63	57.3567
ENSMUSG00000069792	Wfdc17	WAP four-disulfide core domain 17 [Source:MGI Symbol;Acc:MGI:3649773]	0.479834	-1.05939	0.00441848	0.0245422	yes	down	6.36	5.32	4.05	12.58	12.85	7.21	5.24333	10.88
ENSMUSG00000026605	Cenpf	centromere protein F [Source:MGI Symbol;Acc:MGI:1313302]	0.479795	-1.05951	1.21962e-42	6.01407e-40	yes	down	15.5	10.58	10.91	24.34	33.51	30.48	12.33	29.4433
ENSMUSG00000103706	6820402A03Rik	RIKEN cDNA 6820402A03 gene [Source:MGI Symbol;Acc:MGI:1922992]	0.479093	-1.06162	0.0438087	0.143436	yes	down	0.18	0.48	0.3	0.47	0.65	0.92	0.32	0.68
ENSMUSG00000118670	Muc19	mucin 19 [Source:MGI Symbol;Acc:MGI:2676278]	0.478567	-1.06321	0.0185514	0.0754869	yes	down	0.04	0.03	0.05	0.08	0.1	0.09	0.04	0.09
ENSMUSG00000023349	Clec4n	C-type lectin domain family 4, member n [Source:MGI Symbol;Acc:MGI:1861231]	0.477258	-1.06716	0.0144055	0.0622615	yes	down	1.22	0.92	1.88	1.79	3.21	2.37	1.34	2.45667
ENSMUSG00000107092	Gm7993	predicted gene 7993 [Source:MGI Symbol;Acc:MGI:3647399]	0.475816	-1.07152	4.04197e-23	5.84944e-21	yes	down	24.99	18.63	22.72	47.88	49.06	44.88	22.1133	47.2733
ENSMUSG00000082630	Gm14834	predicted gene 14834 [Source:MGI Symbol;Acc:MGI:3801979]	0.475668	-1.07197	0.0291045	0.105771	yes	down	1.62	0.94	1.5	2.87	2.98	2.77	1.35333	2.87333
ENSMUSG00000070960	Gm19680	predicted gene, 19680 [Source:MGI Symbol;Acc:MGI:5011865]	0.474077	-1.07681	0.0432038	0.142028	yes	down	1.25	0.44	1.19	3.06	0.53	2.61	0.96	2.06667
ENSMUSG00000026380	Tfcp2l1	transcription factor CP2-like 1 [Source:MGI Symbol;Acc:MGI:2444691]	0.472739	-1.08088	1.45419e-05	0.000194779	yes	down	0.33	0.32	0.34	0.63	0.72	0.8	0.33	0.716667
ENSMUSG00000090674	Gm17082	predicted gene 17082 [Source:MGI Symbol;Acc:MGI:4937909]	0.470143	-1.08883	0.00249336	0.0155052	yes	down	1.86	1.41	1.42	3.88	2.44	3.14	1.56333	3.15333
ENSMUSG00000117979	Gm50341	predicted gene, 50341 [Source:MGI Symbol;Acc:MGI:6303218]	0.470108	-1.08894	0.0092095	0.0441857	yes	down	1.11	3.19	3	5.19	5.65	5.77	2.43333	5.53667
ENSMUSG00000028649	Macf1	microtubule-actin crosslinking factor 1 [Source:MGI Symbol;Acc:MGI:108559]	0.46965	-1.09034	1.81838e-64	2.68999e-61	yes	down	66.85	74.25	65.64	140.37	142.74	139.6	68.9133	140.903
ENSMUSG00000004105	Angptl2	angiopoietin-like 2 [Source:MGI Symbol;Acc:MGI:1347002]	0.467141	-1.09807	1.4316e-58	1.46618e-55	yes	down	18.93	18.17	18.29	38.87	42.27	39.91	18.4633	40.35
ENSMUSG00000022150	Dab2	disabled 2, mitogen-responsive phosphoprotein [Source:MGI Symbol;Acc:MGI:109175]	0.466811	-1.09909	6.37283e-75	1.41413e-71	yes	down	94.27	72.08	78.71	178.86	188.9	197.23	81.6867	188.33
ENSMUSG00000026589	Sec16b	SEC16 homolog B (S. cerevisiae) [Source:MGI Symbol;Acc:MGI:2148802]	0.465965	-1.10171	1.54509e-06	2.64186e-05	yes	down	0.77	0.99	0.77	1.66	1.99	1.92	0.843333	1.85667
ENSMUSG00000113889	Gm48501	predicted gene, 48501 [Source:MGI Symbol;Acc:MGI:6098028]	0.465629	-1.10275	0.036974	0.12645	yes	down	0.15	0.15	0.26	0.47	0.42	0.33	0.186667	0.406667
ENSMUSG00000028464	Tpm2	tropomyosin 2, beta [Source:MGI Symbol;Acc:MGI:98810]	0.46439	-1.10659	0.00658458	0.0340587	yes	down	1.12	0.77	0.58	2.03	2.03	1.77	0.823333	1.94333
ENSMUSG00000085101	Platr16	pluripotency associated transcript 16 [Source:MGI Symbol;Acc:MGI:3651931]	0.463499	-1.10936	0.0178996	0.0735389	yes	down	4.59	3.4	8.67	14.39	13.63	4.1	5.55333	10.7067
ENSMUSG00000079049	Serpinb1c	serine (or cysteine) peptidase inhibitor, clade B, member 1c [Source:MGI Symbol;Acc:MGI:2445363]	0.461876	-1.11442	0.00908016	0.0437317	yes	down	0.86	0.89	0.72	1.67	1.66	2.39	0.823333	1.90667
ENSMUSG00000036766	Dner	delta/notch-like EGF repeat containing [Source:MGI Symbol;Acc:MGI:2152889]	0.461206	-1.11652	1.76435e-12	8.38949e-11	yes	down	4.51	5.26	5.3	12.59	13.42	11.21	5.02333	12.4067
ENSMUSG00000079243	Xirp1	xin actin-binding repeat containing 1 [Source:MGI Symbol;Acc:MGI:1333878]	0.460486	-1.11877	2.6477e-14	1.64459e-12	yes	down	1.9	2.56	2.09	4.84	3.78	5.14	2.18333	4.58667
ENSMUSG00000102562	Gm37694	predicted gene, 37694 [Source:MGI Symbol;Acc:MGI:5610922]	0.459013	-1.12339	0.0187754	0.0761425	yes	down	0.29	0.49	0.5	1.01	0.99	0.83	0.426667	0.943333
ENSMUSG00000112358	Gm33869	predicted gene, 33869 [Source:MGI Symbol;Acc:MGI:5593028]	0.45468	-1.13708	0.0118739	0.0538084	yes	down	0.24	0.5	0.25	0.73	0.67	0.82	0.33	0.74
ENSMUSG00000032246	Calml4	calmodulin-like 4 [Source:MGI Symbol;Acc:MGI:1922850]	0.454416	-1.13791	0.00487176	0.026583	yes	down	2.46	2.4	3.62	5.47	6.31	8.68	2.82667	6.82
ENSMUSG00000066026	Dhrs3	dehydrogenase/reductase (SDR family) member 3 [Source:MGI Symbol;Acc:MGI:1315215]	0.454141	-1.13879	3.20199e-26	5.92102e-24	yes	down	13.74	13.64	13.05	29.05	31.59	28.58	13.4767	29.74
ENSMUSG00000081455	Hmgb1-ps3	high mobility group box 1, pseudogene 3 [Source:MGI Symbol;Acc:MGI:3768539]	0.453794	-1.13989	0.0385541	0.130348	yes	down	1.66	1.49	1.26	2.54	3.25	4.03	1.47	3.27333
ENSMUSG00000109759	1700011L03Rik	RIKEN cDNA 1700011L03 gene [Source:MGI Symbol;Acc:MGI:1916535]	0.453477	-1.1409	0.0200883	0.0802455	yes	down	1.39	1.23	0.64	1.81	2.07	2.4	1.08667	2.09333
ENSMUSG00000096054	Syne1	spectrin repeat containing, nuclear envelope 1 [Source:MGI Symbol;Acc:MGI:1927152]	0.452789	-1.14309	6.0967e-62	8.11715e-59	yes	down	11.09	11.02	12.19	23.71	27.39	25.67	11.4333	25.59
ENSMUSG00000068587	Mgam	maltase-glucoamylase [Source:MGI Symbol;Acc:MGI:1203495]	0.450498	-1.15041	0.000341239	0.00294458	yes	down	0.39	0.27	0.27	0.66	0.54	0.55	0.31	0.583333
ENSMUSG00000043310	Olfr571	olfactory receptor 571 [Source:MGI Symbol;Acc:MGI:3030405]	0.449138	-1.15477	0.0483678	0.153472	yes	down	0.14	0.09	0.09	0.18	0.29	0.29	0.106667	0.253333
ENSMUSG00000106375	Gm43361	predicted gene 43361 [Source:MGI Symbol;Acc:MGI:5663498]	0.447997	-1.15844	0.0136486	0.0597166	yes	down	0.23	0.3	0.11	0.49	0.35	0.62	0.213333	0.486667
ENSMUSG00000085028	Slc2a4rg-ps	Slc2a4 regulator, pseudogene [Source:MGI Symbol;Acc:MGI:3651388]	0.443776	-1.1721	0.0190188	0.0769419	yes	down	0.32	0.16	0.46	0.52	0.93	0.68	0.313333	0.71
ENSMUSG00000035413	Tmem98	transmembrane protein 98 [Source:MGI Symbol;Acc:MGI:1923457]	0.443463	-1.17311	5.88003e-23	8.32838e-21	yes	down	10.28	9.06	9.72	21.35	21.82	20.56	9.68667	21.2433
ENSMUSG00000027412	Lpin3	lipin 3 [Source:MGI Symbol;Acc:MGI:1891342]	0.443147	-1.17414	5.96142e-05	0.000662524	yes	down	0.62	0.7	0.9	1.7	1.73	1.98	0.74	1.80333
ENSMUSG00000097657	Gm7389	predicted gene 7389 [Source:MGI Symbol;Acc:MGI:3645153]	0.443121	-1.17423	0.0482004	0.15327	yes	down	0.18	0.16	0.23	0.32	0.48	0.51	0.19	0.436667
ENSMUSG00000104213	Ighd	immunoglobulin heavy constant delta [Source:MGI Symbol;Acc:MGI:96447]	0.441928	-1.17812	2.20555e-06	3.60746e-05	yes	down	2.6	1.56	2.01	4.82	4.79	4.19	2.05667	4.6
ENSMUSG00000000317	Bcl6b	B cell CLL/lymphoma 6, member B [Source:MGI Symbol;Acc:MGI:1278332]	0.44192	-1.17814	0.000357335	0.00304928	yes	down	0.52	0.48	0.57	1.1	1.55	1.65	0.523333	1.43333
ENSMUSG00000092083	Kcnb2	potassium voltage gated channel, Shab-related subfamily, member 2 [Source:MGI Symbol;Acc:MGI:99632]	0.441068	-1.18093	0.00184427	0.0122712	yes	down	5.22	3	3.65	8.13	8.63	8.69	3.95667	8.48333
ENSMUSG00000116530	Gm32312	predicted gene, 32312 [Source:MGI Symbol;Acc:MGI:5591471]	0.438121	-1.1906	4.77206e-07	9.1814e-06	yes	down	1.52	1.43	2.17	3.61	4.05	3.99	1.70667	3.88333
ENSMUSG00000056215	Lrguk	leucine-rich repeats and guanylate kinase domain containing [Source:MGI Symbol;Acc:MGI:1921604]	0.436814	-1.19491	0.000386299	0.00326137	yes	down	0.22	0.49	0.19	0.41	0.71	0.6	0.3	0.573333
ENSMUSG00000099470	Gm29340	predicted gene 29340 [Source:MGI Symbol;Acc:MGI:5580046]	0.432296	-1.20991	3.91813e-17	3.34398e-15	yes	down	3.3	3.3	3.06	7.48	8.93	10.33	3.22	8.91333
ENSMUSG00000103973	BC055308	cDNA sequence BC055308 [Source:MGI Symbol;Acc:MGI:3039612]	0.430002	-1.21758	0.00380723	0.0218781	yes	down	0.4	0.48	0.54	0.94	1.58	0.86	0.473333	1.12667
ENSMUSG00000090675	Olfr111	olfactory receptor 111 [Source:MGI Symbol;Acc:MGI:2177494]	0.429596	-1.21895	0.00353599	0.0207484	yes	down	0.42	0.52	0.37	0.9	1.21	0.96	0.436667	1.02333
ENSMUSG00000028167	Bdh2	3-hydroxybutyrate dehydrogenase, type 2 [Source:MGI Symbol;Acc:MGI:1917022]	0.424893	-1.23483	1.13891e-05	0.000157134	yes	down	4.37	8.29	5.93	13.53	13.48	16.95	6.19667	14.6533
ENSMUSG00000090176	Cd200r2	Cd200 receptor 2 [Source:MGI Symbol;Acc:MGI:3042847]	0.424628	-1.23573	0.000141816	0.00140174	yes	down	0.82	1.14	1.1	2.15	3.24	1.86	1.02	2.41667
ENSMUSG00000105769	Gm43351	predicted gene 43351 [Source:MGI Symbol;Acc:MGI:5663488]	0.423996	-1.23788	5.53055e-12	2.43016e-10	yes	down	5.48	7.52	10.37	25.9	15.82	18.95	7.79	20.2233
ENSMUSG00000030854	Ptpn5	protein tyrosine phosphatase, non-receptor type 5 [Source:MGI Symbol;Acc:MGI:97807]	0.423709	-1.23886	2.62265e-11	1.05492e-09	yes	down	3.67	5.7	2.24	5.49	12.46	6.56	3.87	8.17
ENSMUSG00000062082	Cd200r4	CD200 receptor 4 [Source:MGI Symbol;Acc:MGI:3036289]	0.423267	-1.24036	0.0423536	0.139786	yes	down	0.19	0.44	0.26	0.69	0.77	0.65	0.296667	0.703333
ENSMUSG00000064358	mt-Co3	mitochondrially encoded cytochrome c oxidase III [Source:MGI Symbol;Acc:MGI:102502]	0.421956	-1.24483	1.34275e-05	0.000180762	yes	down	178.09	175.76	266.46	611.8	439.88	427.12	206.77	492.933
ENSMUSG00000045620	Odf3l1	outer dense fiber of sperm tails 3-like 1 [Source:MGI Symbol;Acc:MGI:2681875]	0.421906	-1.24501	0.000829112	0.00633685	yes	down	1.34	1.14	1.44	3.13	2.79	3.12	1.30667	3.01333
ENSMUSG00000068129	Cst7	cystatin F (leukocystatin) [Source:MGI Symbol;Acc:MGI:1298217]	0.420822	-1.24872	2.00653e-15	1.46786e-13	yes	down	11.52	10.49	8.85	25.6	24.17	24.47	10.2867	24.7467
ENSMUSG00000044244	Il20rb	interleukin 20 receptor beta [Source:MGI Symbol;Acc:MGI:2143266]	0.420534	-1.2497	1.58138e-06	2.68896e-05	yes	down	1.43	1.21	1.33	2.77	3.53	2.65	1.32333	2.98333
ENSMUSG00000026475	Rgs16	regulator of G-protein signaling 16 [Source:MGI Symbol;Acc:MGI:108407]	0.418365	-1.25717	2.47462e-66	4.11839e-63	yes	down	25.35	23.49	26.24	57.71	60.67	64.77	25.0267	61.05
ENSMUSG00000043331	Olfr975	olfactory receptor 975 [Source:MGI Symbol;Acc:MGI:3030809]	0.417488	-1.26019	0.0358003	0.123547	yes	down	0.28	0.15	0.14	0.42	0.37	0.61	0.19	0.466667
ENSMUSG00000106087	Gm43609	predicted gene 43609 [Source:MGI Symbol;Acc:MGI:5663746]	0.417044	-1.26173	0.0381599	0.129674	yes	down	0.2	0.19	0.19	0.66	0.3	0.45	0.193333	0.47
ENSMUSG00000104467	Gm37660	predicted gene, 37660 [Source:MGI Symbol;Acc:MGI:5610888]	0.416352	-1.26412	0.00832235	0.0408719	yes	down	0.58	0.76	0.29	1.2	1.42	1.27	0.543333	1.29667
ENSMUSG00000099930	Gm2396	predicted gene 2396 [Source:MGI Symbol;Acc:MGI:3780564]	0.416111	-1.26496	0.00117398	0.00842372	yes	down	0.44	0.16	0.26	0.75	0.89	0.55	0.286667	0.73
ENSMUSG00000098196	Gm26964	predicted gene, 26964 [Source:MGI Symbol;Acc:MGI:5504079]	0.413175	-1.27518	0.00159783	0.0109375	yes	down	2.16	2.16	1.94	7.15	4.71	3.31	2.08667	5.05667
ENSMUSG00000031196	F8	coagulation factor VIII [Source:MGI Symbol;Acc:MGI:88383]	0.411507	-1.28101	0.00463694	0.0255924	yes	down	0.43	0.47	0.3	1.51	2.6	3.83	0.4	2.64667
ENSMUSG00000057244	Gm6139	predicted gene 6139 [Source:MGI Symbol;Acc:MGI:3643279]	0.411317	-1.28168	0.0137358	0.0599022	yes	down	2.47	1.55	1.43	1	6.15	6.21	1.81667	4.45333
ENSMUSG00000026069	Il1rl1	interleukin 1 receptor-like 1 [Source:MGI Symbol;Acc:MGI:98427]	0.407899	-1.29372	3.83304e-31	1.04149e-28	yes	down	4.64	4.35	3.49	9.85	10.6	9.32	4.16	9.92333
ENSMUSG00000117100	A330072L02Rik	RIKEN cDNA A330072L02 gene [Source:MGI Symbol;Acc:MGI:2444754]	0.406819	-1.29754	0.00121626	0.00868735	yes	down	6.64	4.58	5.02	6.9	15.1	17.43	5.41333	13.1433
ENSMUSG00000031137	Fgf13	fibroblast growth factor 13 [Source:MGI Symbol;Acc:MGI:109178]	0.400611	-1.31972	6.76985e-06	9.81394e-05	yes	down	0.99	0.97	1.66	3.84	2.62	2.18	1.20667	2.88
ENSMUSG00000029816	Gpnmb	glycoprotein (transmembrane) nmb [Source:MGI Symbol;Acc:MGI:1934765]	0.397971	-1.32926	3.99006e-78	1.06247e-74	yes	down	15.96	15.33	14.78	43.84	44.42	47.58	15.3567	45.28
ENSMUSG00000095250			0.397559	-1.33076	8.01646e-05	0.000855904	yes	down	23.87	15.03	8.02	35.28	30.62	49.9	15.64	38.6
ENSMUSG00000006216	Clcnkb	chloride channel, voltage-sensitive Kb [Source:MGI Symbol;Acc:MGI:1930643]	0.397351	-1.33151	0.00484276	0.0264682	yes	down	0.87	0.22	1.04	4.06	4.91	2.97	0.71	3.98
ENSMUSG00000106239	Gm9260	predicted gene 9260 [Source:MGI Symbol;Acc:MGI:3645725]	0.396428	-1.33487	0.00165367	0.0112482	yes	down	6.19	2.28	2.43	6.59	12.17	9.34	3.63333	9.36667
ENSMUSG00000090191	9230105E05Rik	RIKEN cDNA 9230105E05 gene [Source:MGI Symbol;Acc:MGI:2444388]	0.393477	-1.34565	0.0426442	0.140501	yes	down	0.08	0.29	0.3	0.33	0.53	0.87	0.223333	0.576667
ENSMUSG00000035458	Tnni3	troponin I, cardiac 3 [Source:MGI Symbol;Acc:MGI:98783]	0.392384	-1.34966	0.0132341	0.058498	yes	down	1.89	0.66	2.96	3.48	5.64	4.25	1.83667	4.45667
ENSMUSG00000029275	Gfi1	growth factor independent 1 transcription repressor [Source:MGI Symbol;Acc:MGI:103170]	0.391761	-1.35196	0.0344282	0.119806	yes	down	0.18	0.33	0.23	1.09	0.36	0.4	0.246667	0.616667
ENSMUSG00000110697	Gm31718	predicted gene, 31718 [Source:MGI Symbol;Acc:MGI:5590877]	0.390478	-1.35669	1.54773e-06	2.64186e-05	yes	down	1.89	1.68	1.56	4.33	4.12	4.7	1.71	4.38333
ENSMUSG00000028972	Car6	carbonic anhydrase 6 [Source:MGI Symbol;Acc:MGI:1333786]	0.389724	-1.35948	0.0176976	0.0729719	yes	down	0.3	0.52	0.6	1.83	1.25	1.73	0.473333	1.60333
ENSMUSG00000103857	Gm37249	predicted gene, 37249 [Source:MGI Symbol;Acc:MGI:5610477]	0.388802	-1.36289	0.00765449	0.0382409	yes	down	0.3	0.29	0.23	0.97	0.41	0.72	0.273333	0.7
ENSMUSG00000078889	Gm14288	predicted gene 14288 [Source:MGI Symbol;Acc:MGI:3706570]	0.386051	-1.37314	0.000406562	0.00341611	yes	down	3.37	2.09	2.69	2.96	4.77	4.2	2.71667	3.97667
ENSMUSG00000103845	Gm19026	predicted gene, 19026 [Source:MGI Symbol;Acc:MGI:5011211]	0.384458	-1.3791	0.00280586	0.0171599	yes	down	0.2	0.14	0.22	0.37	0.53	0.59	0.186667	0.496667
ENSMUSG00000069072	Slc7a14	solute carrier family 7 (cationic amino acid transporter, y+ system), member 14 [Source:MGI Symbol;Acc:MGI:3040688]	0.382176	-1.38769	9.80791e-08	2.1407e-06	yes	down	1.43	1.41	1.43	4.25	4.04	4.44	1.42333	4.24333
ENSMUSG00000038264	Sema7a	sema domain, immunoglobulin domain (Ig), and GPI membrane anchor, (semaphorin) 7A [Source:MGI Symbol;Acc:MGI:1306826]	0.381047	-1.39196	0.015005	0.0642711	yes	down	0.14	0.27	0.19	0.32	0.92	0.38	0.2	0.54
ENSMUSG00000020053	Igf1	insulin-like growth factor 1 [Source:MGI Symbol;Acc:MGI:96432]	0.380476	-1.39412	2.32403e-09	6.96895e-08	yes	down	1.75	1.66	0.94	4.6	6.92	6.93	1.45	6.15
ENSMUSG00000052631	Sh2d6	SH2 domain containing 6 [Source:MGI Symbol;Acc:MGI:1918380]	0.378958	-1.39989	4.84753e-12	2.18041e-10	yes	down	3.93	3.39	2.44	8.12	8.45	7.25	3.25333	7.94
ENSMUSG00000083830	Gm8839	predicted gene 8839 [Source:MGI Symbol;Acc:MGI:3647576]	0.376922	-1.40766	0.00242015	0.015132	yes	down	1.02	0.54	0.53	2.65	0.99	2.12	0.696667	1.92
ENSMUSG00000045672	Col27a1	collagen, type XXVII, alpha 1 [Source:MGI Symbol;Acc:MGI:2672118]	0.376648	-1.40871	0.0344059	0.119785	yes	down	0.3	0.03	0.17	0.44	0.09	0.36	0.166667	0.296667
ENSMUSG00000113425	Gm48653	predicted gene, 48653 [Source:MGI Symbol;Acc:MGI:6098263]	0.373791	-1.4197	6.99974e-05	0.000764516	yes	down	0.61	0.69	0.53	1.6	1.73	1.67	0.61	1.66667
ENSMUSG00000055866	Per2	period circadian clock 2 [Source:MGI Symbol;Acc:MGI:1195265]	0.372328	-1.42535	6.55115e-05	0.000719192	yes	down	0.22	1.3	0.26	0.75	0.53	0.63	0.593333	0.636667
ENSMUSG00000113978	Gm48260	predicted gene, 48260 [Source:MGI Symbol;Acc:MGI:6097678]	0.3642	-1.4572	0.0331148	0.116207	yes	down	0.19	0.07	0.05	0.33	0.26	0.28	0.103333	0.29
ENSMUSG00000040133	Gpr176	G protein-coupled receptor 176 [Source:MGI Symbol;Acc:MGI:2685858]	0.364143	-1.45742	3.07657e-08	7.57144e-07	yes	down	0.68	0.67	0.55	1.65	1.98	1.72	0.633333	1.78333
ENSMUSG00000114230	Gm48239	predicted gene, 48239 [Source:MGI Symbol;Acc:MGI:6097649]	0.363798	-1.45879	1.06498e-05	0.000148628	yes	down	0.36	0.47	0.5	1.29	1.12	1.34	0.443333	1.25
ENSMUSG00000040852	Plekhh2	pleckstrin homology domain containing, family H (with MyTH4 domain) member 2 [Source:MGI Symbol;Acc:MGI:2146813]	0.363228	-1.46105	0.00623982	0.0326304	yes	down	0.06	0.13	0.08	0.32	0.21	0.23	0.09	0.253333
ENSMUSG00000098008	A930001A20Rik	RIKEN cDNA A930001A20 gene [Source:MGI Symbol;Acc:MGI:1924377]	0.362144	-1.46536	0.00389122	0.022216	yes	down	0.65	0.35	1.15	1.69	1.74	2.58	0.716667	2.00333
ENSMUSG00000025207	Sema4g	sema domain, immunoglobulin domain (Ig), transmembrane domain (TM) and short cytoplasmic domain, (semaphorin) 4G [Source:MGI Symbol;Acc:MGI:1347047]	0.361607	-1.46751	8.46756e-72	1.61053e-68	yes	down	11.7	10.76	11.17	28.02	29.57	28.01	11.21	28.5333
ENSMUSG00000098505	Gm14496	predicted gene 14496 [Source:MGI Symbol;Acc:MGI:3769929]	0.359511	-1.47589	0.0131972	0.0583941	yes	down	0.09	0.11	0.06	0.31	0.28	0.18	0.0866667	0.256667
ENSMUSG00000097397	Gm16861	predicted gene, 16861 [Source:MGI Symbol;Acc:MGI:4439785]	0.3584	-1.48036	0.0130634	0.0579754	yes	down	0.44	0.29	0.25	0.55	1.18	1.09	0.326667	0.94
ENSMUSG00000030446	Zfp273	zinc finger protein 273 [Source:MGI Symbol;Acc:MGI:3036278]	0.357417	-1.48432	0.0262345	0.0982133	yes	down	0.2	0.21	0.09	0.6	0.41	0.45	0.166667	0.486667
ENSMUSG00000066510	Ankdd1a	ankyrin repeat and death domain containing 1A [Source:MGI Symbol;Acc:MGI:2686319]	0.357202	-1.48519	3.38407e-21	4.1718e-19	yes	down	1.49	1.21	0.95	3.61	4.6	3.1	1.21667	3.77
ENSMUSG00000108897	Gm44861	predicted gene 44861 [Source:MGI Symbol;Acc:MGI:5753437]	0.350081	-1.51424	0.0138511	0.0602659	yes	down	0.33	0.41	0.55	1.7	1.01	1	0.43	1.23667
ENSMUSG00000103625	Gm37357	predicted gene, 37357 [Source:MGI Symbol;Acc:MGI:5610585]	0.346612	-1.5286	0.000901551	0.00679019	yes	down	0.2	0.37	0.3	0.5	1.01	1.08	0.29	0.863333
ENSMUSG00000025804	Ccr1	chemokine (C-C motif) receptor 1 [Source:MGI Symbol;Acc:MGI:104618]	0.346536	-1.52892	2.05586e-15	1.49572e-13	yes	down	1.71	1.54	1.65	4.59	4.64	5.24	1.63333	4.82333
ENSMUSG00000115955	9530056E24Rik	RIKEN cDNA 9530056E24 gene [Source:MGI Symbol;Acc:MGI:2441750]	0.346236	-1.53017	0.0351234	1	yes	down	0.14	0.06	0.1	0.3	0.39	0.19	0.1	0.293333
ENSMUSG00000030742	Lat	linker for activation of T cells [Source:MGI Symbol;Acc:MGI:1342293]	0.345712	-1.53236	0.0336803	1	yes	down	0.44	0.12	0.29	0.59	0.57	1	0.283333	0.72
ENSMUSG00000034391	Fbxo15	F-box protein 15 [Source:MGI Symbol;Acc:MGI:1354755]	0.342601	-1.5454	0.000294849	0.00261359	yes	down	0.51	0.71	0.72	1.66	2.64	1.76	0.646667	2.02
ENSMUSG00000068105	Tnfrsf13c	tumor necrosis factor receptor superfamily, member 13c [Source:MGI Symbol;Acc:MGI:1919299]	0.336233	-1.57247	0.0395128	1	yes	down	0.17	0.14	0.4	0.63	0.56	0.63	0.236667	0.606667
ENSMUSG00000030789	Itgax	integrin alpha X [Source:MGI Symbol;Acc:MGI:96609]	0.33341	-1.58463	3.93475e-26	6.98497e-24	yes	down	1.94	2.43	3.42	6.6	7.96	7.3	2.59667	7.28667
ENSMUSG00000024869	Gm49405	predicted gene, 49405 [Source:MGI Symbol;Acc:MGI:6155029]	0.332168	-1.59002	8.94928e-07	1.6211e-05	yes	down	0.47	0.41	0.33	1.04	1.48	1.27	0.403333	1.26333
ENSMUSG00000114422	Gm30411	predicted gene, 30411 [Source:MGI Symbol;Acc:MGI:5589570]	0.332078	-1.59041	0.000787313	0.00608021	yes	down	1.64	1.24	1.43	4.27	3.81	5.26	1.43667	4.44667
ENSMUSG00000028348	Cavin4	caveolae associated 4 [Source:MGI Symbol;Acc:MGI:1915266]	0.32943	-1.60196	0.0267434	1	yes	down	0.12	0.16	0.2	0.56	0.59	0.32	0.16	0.49
ENSMUSG00000027347	Rasgrp1	RAS guanyl releasing protein 1 [Source:MGI Symbol;Acc:MGI:1314635]	0.327986	-1.60829	0.0347849	1	yes	down	0.02	0.07	0.11	0.11	0.22	0.48	0.0666667	0.27
ENSMUSG00000118640	Gm7582	predicted gene 7582 [Source:MGI Symbol;Acc:MGI:3643856]	0.313918	-1.67154	0.0278887	0.102318	yes	down	0.43	1.13	0	1.68	2.02	1.31	0.52	1.67
ENSMUSG00000045636	Mtus1	mitochondrial tumor suppressor 1 [Source:MGI Symbol;Acc:MGI:2142572]	0.313715	-1.67248	0.015727	1	yes	down	0.85	0.09	0.12	0.17	0.43	0.21	0.353333	0.27
ENSMUSG00000103270	Gm37915	predicted gene, 37915 [Source:MGI Symbol;Acc:MGI:5611143]	0.31349	-1.67351	0.0393165	1	yes	down	0.05	0.06	0.12	0.28	0.34	0.13	0.0766667	0.25
ENSMUSG00000115243	Gm5207	predicted gene 5207 [Source:MGI Symbol;Acc:MGI:3647978]	0.309819	-1.6905	0.0329022	1	yes	down	0.26	0.15	0.14	0.49	0.69	0.5	0.183333	0.56
ENSMUSG00000032595	Cdhr4	cadherin-related family member 4 [Source:MGI Symbol;Acc:MGI:1916648]	0.307153	-1.70297	0.0220215	1	yes	down	0.16	0.64	0.64	1.57	1.21	0.55	0.48	1.11
ENSMUSG00000110816	Gm19178	predicted gene, 19178 [Source:MGI Symbol;Acc:MGI:5011363]	0.303946	-1.71811	0.0209426	1	yes	down	0.07	0.18	0.26	0.49	0.75	0.48	0.17	0.573333
ENSMUSG00000028362	Tnfsf8	tumor necrosis factor (ligand) superfamily, member 8 [Source:MGI Symbol;Acc:MGI:88328]	0.303732	-1.71913	1.17452e-11	4.98011e-10	yes	down	0.56	0.65	0.8	2.35	2.38	2.05	0.67	2.26
ENSMUSG00000117231	Gm41609	predicted gene, 41609 [Source:MGI Symbol;Acc:MGI:5624494]	0.295467	-1.75893	0.000766495	0.0059505	yes	down	0.23	0.2	0.25	0.49	0.99	0.94	0.226667	0.806667
ENSMUSG00000008461	Fut1	fucosyltransferase 1 [Source:MGI Symbol;Acc:MGI:109375]	0.293567	-1.76824	0.0358827	1	yes	down	0.09	0.07	0.08	0.23	0.3	0.55	0.08	0.36
ENSMUSG00000028238	Atp6v0d2	ATPase, H+ transporting, lysosomal V0 subunit D2 [Source:MGI Symbol;Acc:MGI:1924415]	0.293524	-1.76845	3.80218e-20	4.44054e-18	yes	down	1.72	2.2	1.68	7.03	6.43	5.98	1.86667	6.48
ENSMUSG00000118161	Rps2-ps8	ribosomal protein S2, pseudogene 8 [Source:MGI Symbol;Acc:MGI:3779592]	0.290506	-1.78336	0.024283	1	yes	down	0.39	0	0.8	1.48	1.33	1.54	0.396667	1.45
ENSMUSG00000052062	Pard3b	par-3 family cell polarity regulator beta [Source:MGI Symbol;Acc:MGI:1919301]	0.289478	-1.78848	0.0275114	1	yes	down	0.02	0.02	0.05	0.15	0.14	0.05	0.03	0.113333
ENSMUSG00000115568	Tiaf2	TGF-beta1-induced anti-apoptotic factor 2 [Source:MGI Symbol;Acc:MGI:2651383]	0.283312	-1.81954	0.0174945	1	yes	down	0.18	0.11	0.14	0.4	0.49	0.6	0.143333	0.496667
ENSMUSG00000024827	Gldc	glycine decarboxylase [Source:MGI Symbol;Acc:MGI:1341155]	0.281539	-1.82859	0.00290972	0.0176492	yes	down	0.18	0.09	0.17	0.39	0.46	0.36	0.146667	0.403333
ENSMUSG00000074415	Mir100hg	Mir100 Mirlet7a-2 Mir125b-1 cluster host gene [Source:MGI Symbol;Acc:MGI:1920394]	0.279145	-1.84092	0.0103831	0.0485909	yes	down	0.18	0.05	0.12	0.51	0.5	0.3	0.116667	0.436667
ENSMUSG00000085289	Gm15337	predicted gene 15337 [Source:MGI Symbol;Acc:MGI:3705103]	0.275569	-1.85951	0.0446453	1	yes	down	0.05	0.05	0.03	0.12	0.19	0.16	0.0433333	0.156667
ENSMUSG00000090891	D6Ertd527e	DNA segment, Chr 6, ERATO Doi 527, expressed [Source:MGI Symbol;Acc:MGI:1261919]	0.275153	-1.86169	0.027413	1	yes	down	0.08	0.09	0.21	0.3	0.55	0.24	0.126667	0.363333
ENSMUSG00000037994	Slc9b2	solute carrier family 9, subfamily B (NHA2, cation proton antiporter 2), member 2 [Source:MGI Symbol;Acc:MGI:2140077]	0.27386	-1.86849	2.40532e-05	0.000304126	yes	down	0.17	0.3	0.13	1.29	0.94	0.78	0.2	1.00333
ENSMUSG00000107429	Gm44206	predicted gene, 44206 [Source:MGI Symbol;Acc:MGI:5690598]	0.273291	-1.87149	0.0372288	1	yes	down	1.59	0.28	1.45	3.53	2.29	4.44	1.10667	3.42
ENSMUSG00000022212	Cpne6	copine VI [Source:MGI Symbol;Acc:MGI:1334445]	0.261044	-1.93763	0.014924	1	yes	down	0.13	0.22	0	0.32	0.45	0.59	0.116667	0.453333
ENSMUSG00000110469	Gm10358	predicted gene 10358 [Source:MGI Symbol;Acc:MGI:3708786]	0.257025	-1.96002	0.000386827	0.00326376	yes	down	0.55	0.66	0.16	1.63	1.53	2.36	0.456667	1.84
ENSMUSG00000112762	4930459C07Rik	RIKEN cDNA 4930459C07 gene [Source:MGI Symbol;Acc:MGI:1922131]	0.249854	-2.00084	0.0400857	1	yes	down	0.11	0.07	0.13	0.43	0.65	0.24	0.103333	0.44
ENSMUSG00000116283	Gm49412	predicted gene, 49412 [Source:MGI Symbol;Acc:MGI:6155039]	0.249832	-2.00097	0.020077	1	yes	down	0.12	0.02	0.04	0.31	0.18	0.25	0.06	0.246667
ENSMUSG00000021338	Carmil1	capping protein regulator and myosin 1 linker 1 [Source:MGI Symbol;Acc:MGI:1915982]	0.249658	-2.00197	0.0455013	1	yes	down	1.26	0.17	0.15	0.16	0.19	0.2	0.526667	0.183333
ENSMUSG00000031382	Asb11	ankyrin repeat and SOCS box-containing 11 [Source:MGI Symbol;Acc:MGI:1916104]	0.248321	-2.00972	0.000250623	0.00226993	yes	down	0.22	0.59	0.3	1.6	1.51	1.49	0.37	1.53333
ENSMUSG00000000753	Serpinf1	serine (or cysteine) peptidase inhibitor, clade F, member 1 [Source:MGI Symbol;Acc:MGI:108080]	0.245212	-2.0279	1.92779e-47	1.22222e-44	yes	down	14.67	12.3	23.48	64.3	66.64	71.93	16.8167	67.6233
ENSMUSG00000043286	Pnpla1	patatin-like phospholipase domain containing 1 [Source:MGI Symbol;Acc:MGI:3617850]	0.240816	-2.054	0.0329344	1	yes	down	0.03	0.04	0.05	0.29	0.1	0.06	0.04	0.15
ENSMUSG00000036172	Cd200r3	CD200 receptor 3 [Source:MGI Symbol;Acc:MGI:1921853]	0.239181	-2.06383	0.0450766	1	yes	down	0.12	0	0.07	0.34	0.56	0.22	0.0633333	0.373333
ENSMUSG00000106364	Gm42994	predicted gene 42994 [Source:MGI Symbol;Acc:MGI:5663131]	0.231969	-2.108	0.000362744	0.00308994	yes	down	0.19	0.2	0.08	0.6	0.65	0.81	0.156667	0.686667
ENSMUSG00000099241	Gvin-ps2	GTPase, very large interferon inducible, pseudogene 2 [Source:MGI Symbol;Acc:MGI:5011037]	0.231362	-2.11177	0.034257	1	yes	down	0	0	0.16	0.29	0.19	0.23	0.0533333	0.236667
ENSMUSG00000093402	Gm18588	predicted gene, 18588 [Source:MGI Symbol;Acc:MGI:5010773]	0.228985	-2.12667	9.84505e-07	1.76654e-05	yes	down	3.46	1.84	2.34	11.42	10.38	11.56	2.54667	11.12
ENSMUSG00000097411	B430218F22Rik	RIKEN cDNA B430218F22 gene [Source:MGI Symbol;Acc:MGI:3704413]	0.225811	-2.14681	0.00246202	0.0153461	yes	down	0	0.54	0.44	0.54	2.36	1.58	0.326667	1.49333
ENSMUSG00000047854	Stx19	syntaxin 19 [Source:MGI Symbol;Acc:MGI:1915409]	0.224507	-2.15517	0.0338786	1	yes	down	0.02	0.05	0.08	0.19	0.27	0.16	0.05	0.206667
ENSMUSG00000006221	Hspb7	heat shock protein family, member 7 (cardiovascular) [Source:MGI Symbol;Acc:MGI:1352494]	0.224302	-2.15649	2.26236e-13	1.20968e-11	yes	down	0.53	0.55	0.68	2.88	2.93	2.24	0.586667	2.68333
ENSMUSG00000104396	Gm37959	predicted gene, 37959 [Source:MGI Symbol;Acc:MGI:5611187]	0.223721	-2.16022	0.0186	1	yes	down	0.04	0.02	0.11	0.14	0.35	0.31	0.0566667	0.266667
ENSMUSG00000103763	Gm37860	predicted gene, 37860 [Source:MGI Symbol;Acc:MGI:5611088]	0.219047	-2.19069	0.0193489	1	yes	down	0	0.15	0.45	0.9	1.17	0.65	0.2	0.906667
ENSMUSG00000028356	Ambp	alpha 1 microglobulin/bikunin precursor [Source:MGI Symbol;Acc:MGI:88002]	0.216339	-2.20863	3.40987e-17	2.96726e-15	yes	down	2.08	2.15	2.33	10.48	10.02	11.98	2.18667	10.8267
ENSMUSG00000030465	Psd3	pleckstrin and Sec7 domain containing 3 [Source:MGI Symbol;Acc:MGI:1918215]	0.213332	-2.22883	0.0488816	1	yes	down	0	0.03	0.05	0.08	0.14	0.03	0.0266667	0.0833333
ENSMUSG00000112790	Gm33378	predicted gene, 33378 [Source:MGI Symbol;Acc:MGI:5592537]	0.211808	-2.23917	0.00993718	1	yes	down	0.05	0.05	0.09	0.26	0.25	0.37	0.0633333	0.293333
ENSMUSG00000042671	Rgs8	regulator of G-protein signaling 8 [Source:MGI Symbol;Acc:MGI:108408]	0.19922	-2.32757	6.12964e-14	3.56376e-12	yes	down	0.22	0.22	0.38	1.82	2.33	2.06	0.273333	2.07
ENSMUSG00000038224	Serpinf2	serine (or cysteine) peptidase inhibitor, clade F, member 2 [Source:MGI Symbol;Acc:MGI:107173]	0.197006	-2.34369	2.70457e-18	2.70742e-16	yes	down	0.87	0.9	0.83	4.29	4.98	4.53	0.866667	4.6
ENSMUSG00000116125	Gm41361	predicted gene, 41361 [Source:MGI Symbol;Acc:MGI:5624246]	0.194209	-2.36432	0.0280666	1	yes	down	0.2	0.38	0.47	0.86	2.48	1.42	0.35	1.58667
ENSMUSG00000102683	Gm37375	predicted gene, 37375 [Source:MGI Symbol;Acc:MGI:5610603]	0.173524	-2.52679	0.00563756	1	yes	down	3.25	0	0	5.41	9.69	4.57	1.08333	6.55667
ENSMUSG00000116305	Lncppara	long noncoding RNA near Ppara [Source:MGI Symbol;Acc:MGI:5568843]	0.172341	-2.53667	0.000308221	0.00269481	yes	down	0.23	0.2	0.2	1.28	0.85	1.13	0.21	1.08667
ENSMUSG00000104867	Gm43728	predicted gene 43728 [Source:MGI Symbol;Acc:MGI:5663865]	0.17234	-2.53667	0.0322606	1	yes	down	0	0.05	0.05	0.23	0.11	0.24	0.0333333	0.193333
ENSMUSG00000024727	Trpm6	transient receptor potential cation channel, subfamily M, member 6 [Source:MGI Symbol;Acc:MGI:2675603]	0.171067	-2.54737	5.75582e-05	0.000641817	yes	down	0.06	0.05	0.05	0.13	0.41	0.48	0.0533333	0.34
ENSMUSG00000104350	Gm38244	predicted gene, 38244 [Source:MGI Symbol;Acc:MGI:5611472]	0.170392	-2.55307	0.0481386	0.153161	yes	down	0.47	0.7	0	1.77	2.96	2.15	0.39	2.29333
ENSMUSG00000099913	Gm28551	predicted gene 28551 [Source:MGI Symbol;Acc:MGI:5579257]	0.166859	-2.5833	0.00930448	1	yes	down	0	0.15	0	0.37	0.22	0.26	0.05	0.283333
ENSMUSG00000030616	Sytl2	synaptotagmin-like 2 [Source:MGI Symbol;Acc:MGI:1933366]	0.155264	-2.6872	0.00452468	1	yes	down	0.03	0.05	0.06	0.33	0.16	0.31	0.0466667	0.266667
ENSMUSG00000055561	Spink5	serine peptidase inhibitor, Kazal type 5 [Source:MGI Symbol;Acc:MGI:1919682]	0.152984	-2.70855	6.11485e-214	8.14131e-210	yes	down	8	9.25	9.45	59.03	67.78	53.97	8.9	60.26
ENSMUSG00000025014	Dntt	deoxynucleotidyltransferase, terminal [Source:MGI Symbol;Acc:MGI:98659]	0.150728	-2.72998	1.34257e-27	2.97916e-25	yes	down	1.09	1.89	2.21	8.83	8.02	7.22	1.73	8.02333
ENSMUSG00000097466	D430036J16Rik	RIKEN cDNA D430036J16 gene [Source:MGI Symbol;Acc:MGI:2441977]	0.146659	-2.76946	1.39101e-06	2.40207e-05	yes	down	0.51	0.4	0.26	1.89	2.18	2.28	0.39	2.11667
ENSMUSG00000059213	Ddn	dendrin [Source:MGI Symbol;Acc:MGI:108101]	0.144904	-2.78683	0.0422163	1	yes	down	0	0.05	0	0.19	0.11	0.05	0.0166667	0.116667
ENSMUSG00000069170	Adgrv1	adhesion G protein-coupled receptor V1 [Source:MGI Symbol;Acc:MGI:1274784]	0.126926	-2.97794	0.00719537	1	yes	down	0.13	0.05	0	0.36	0.5	0.55	0.06	0.47
ENSMUSG00000090894	Olfr110	olfactory receptor 110 [Source:MGI Symbol;Acc:MGI:2177493]	0.118796	-3.07344	0.014783	1	yes	down	0	0.05	0.09	0.15	0.44	0.49	0.0466667	0.36
ENSMUSG00000094932	Gm2007	predicted gene 2007 [Source:MGI Symbol;Acc:MGI:3780177]	0.118393	-3.07835	0.000286907	0.00255097	yes	down	0	0.36	0	0.86	1.19	1.09	0.12	1.04667
ENSMUSG00000112158	Gm47822	predicted gene, 47822 [Source:MGI Symbol;Acc:MGI:6097013]	0.100612	-3.31313	0.0290073	1	yes	down	0.76	0	0	1.1	2.25	4.15	0.253333	2.5
ENSMUSG00000026114	Cnga3	cyclic nucleotide gated channel alpha 3 [Source:MGI Symbol;Acc:MGI:1341818]	0.0893531	-3.48434	0.0140775	1	yes	down	0	0	0.06	0.19	0.13	0.12	0.02	0.146667
ENSMUSG00000108352	Usf2-ps1	upstream transcription factor 2, pseudogene 1 [Source:MGI Symbol;Acc:MGI:2153531]	0.0862678	-3.53503	0.0452886	1	yes	down	0	0.88	0	2.94	2.33	1.97	0.293333	2.41333
ENSMUSG00000108543	Gm44735	predicted gene 44735 [Source:MGI Symbol;Acc:MGI:5753311]	0.0856664	-3.54513	0.0463731	1	yes	down	0	0.04	0	0.16	0.25	0.08	0.0133333	0.163333
ENSMUSG00000051331	Cacna1c	calcium channel, voltage-dependent, L type, alpha 1C subunit [Source:MGI Symbol;Acc:MGI:103013]	0.0737737	-3.76075	0.0274388	1	yes	down	0	0.08	0	0.28	0.18	0.19	0.0266667	0.216667
ENSMUSG00000082262	Gm14730	predicted gene 14730 [Source:MGI Symbol;Acc:MGI:3705542]	0.0699648	-3.83723	0.0350896	1	yes	down	0	0	0.08	0	0.51	0.56	0.0266667	0.356667
ENSMUSG00000086342	Gm12932	predicted gene 12932 [Source:MGI Symbol;Acc:MGI:3651151]	0.0694621	-3.84763	0.0222802	1	yes	down	0	0	0.19	1.15	0.42	0.77	0.0633333	0.78
ENSMUSG00000047643	Gm5454	predicted gene 5454 [Source:MGI Symbol;Acc:MGI:3648286]	0.0661493	-3.91813	0.00041225	1	yes	down	0	0.12	0	0.74	0.54	0.53	0.04	0.603333
ENSMUSG00000028327	Stra6l	STRA6-like [Source:MGI Symbol;Acc:MGI:1921402]	0.060161	-4.05503	0.0467997	1	yes	down	0	0	0	0.04	0.04	0.09	0	0.0566667
ENSMUSG00000003354	Ccdc65	coiled-coil domain containing 65 [Source:MGI Symbol;Acc:MGI:2146001]	0.0595831	-4.06895	0.0471243	1	yes	down	0	0	0	0.04	0.15	0.14	0	0.11
ENSMUSG00000064293	Cntn4	contactin 4 [Source:MGI Symbol;Acc:MGI:1095737]	0.0587547	-4.08915	0.0436869	1	yes	down	0	0	0	0.05	0.6	0.27	0	0.306667
ENSMUSG00000027559	Car3	carbonic anhydrase 3 [Source:MGI Symbol;Acc:MGI:88270]	0.0584939	-4.09557	0.0446862	1	yes	down	0	0	0	0.19	0.38	0.1	0	0.223333
ENSMUSG00000020241	Col6a2	collagen, type VI, alpha 2 [Source:MGI Symbol;Acc:MGI:88460]	0.0573345	-4.12445	0.023199	1	yes	down	0	0	0.02	0.26	0	0.03	0.00666667	0.0966667
ENSMUSG00000050395	Tnfsf15	tumor necrosis factor (ligand) superfamily, member 15 [Source:MGI Symbol;Acc:MGI:2180140]	0.0566327	-4.14222	0.00132291	1	yes	down	0.01	0	0.02	0.14	0.14	0.12	0.01	0.133333
ENSMUSG00000113931	Gm5928	predicted gene 5928 [Source:MGI Symbol;Acc:MGI:3646762]	0.0541535	-4.2068	0.0480977	1	yes	down	0	0	0	0	1.05	1.46	0	0.836667
ENSMUSG00000106383	E330034L11Rik	RIKEN cDNA E330034L11 gene [Source:MGI Symbol;Acc:MGI:3026962]	0.0540835	-4.20867	0.0347653	1	yes	down	0	0	0	0.15	0.04	0.2	0	0.13
ENSMUSG00000092560	Gm8750	predicted pseudogene 8750 [Source:MGI Symbol;Acc:MGI:3647542]	0.0502048	-4.31603	0.0413583	1	yes	down	0	0	0	0.09	0	0.41	0	0.166667
ENSMUSG00000116605	Gm19142	predicted gene, 19142 [Source:MGI Symbol;Acc:MGI:5011327]	0.0487282	-4.3591	0.0220713	1	yes	down	0	0	0	0.22	0.09	0.17	0	0.16
ENSMUSG00000078126	Rpl23a-ps3	ribosomal protein L23A, pseudogene 3 [Source:MGI Symbol;Acc:MGI:3781353]	0.0487042	-4.35981	0.0344505	1	yes	down	0	0	0	0	1.51	1.26	0	0.923333
ENSMUSG00000099227	Mir8114	microRNA 8114 [Source:MGI Symbol;Acc:MGI:5530764]	0.0477388	-4.38869	0.0356874	1	yes	down	5.05	0	0	0	227.92	58.75	1.68333	95.5567
ENSMUSG00000102611	Gm37847	predicted gene, 37847 [Source:MGI Symbol;Acc:MGI:5611075]	0.0475959	-4.39302	0.0325564	1	yes	down	0	0	0	0.35	0.21	0	0	0.186667
ENSMUSG00000106736	Gm42573	predicted gene 42573 [Source:MGI Symbol;Acc:MGI:5662710]	0.0469076	-4.41403	0.00441495	1	yes	down	0.26	0	0	1.68	2.45	1.17	0.0866667	1.76667
ENSMUSG00000075593	Gal3st4	galactose-3-O-sulfotransferase 4 [Source:MGI Symbol;Acc:MGI:1916254]	0.0447261	-4.48274	0.0265588	1	yes	down	0	0	0	0.31	0	0.15	0	0.153333
ENSMUSG00000049864	Olfr250	olfactory receptor 250 [Source:MGI Symbol;Acc:MGI:3030084]	0.044245	-4.49834	0.0196253	1	yes	down	0	0	0	0.15	0.02	0.03	0	0.0666667
ENSMUSG00000029431	B3gnt4	UDP-GlcNAc:betaGal beta-1,3-N-acetylglucosaminyltransferase 4 [Source:MGI Symbol;Acc:MGI:2680208]	0.0404825	-4.62656	0.0115414	1	yes	down	0	0	0.02	0.17	0.42	0.08	0.00666667	0.223333
ENSMUSG00000099858	Gm6652	predicted gene 6652 [Source:MGI Symbol;Acc:MGI:3647244]	0.0383206	-4.70574	0.00785084	1	yes	down	0	0	0	0.19	0.34	0.41	0	0.313333
ENSMUSG00000102349	Gm37376	predicted gene, 37376 [Source:MGI Symbol;Acc:MGI:5610604]	0.0381441	-4.71239	0.00864501	1	yes	down	0	0	0	2.16	0.54	1.04	0	1.24667
ENSMUSG00000070890	Pramel19	PRAME like 19 [Source:MGI Symbol;Acc:MGI:3795847]	0.0334862	-4.90029	0.00399084	1	yes	down	0	0	0	0.3	0.21	0.29	0	0.266667
ENSMUSG00000078875	Gm14419	predicted gene 14419 [Source:MGI Symbol;Acc:MGI:3702410]	0.0315745	-4.9851	0.0043742	1	yes	down	0	0	0	0.62	0.15	0.46	0	0.41
ENSMUSG00000096156	Gm9242	predicted pseudogene 9242 [Source:MGI Symbol;Acc:MGI:3645172]	0.0243028	-5.36274	0.000756281	1	yes	down	0	0	0	0.75	0.31	0.47	0	0.51
ENSMUSG00000081953	Gm12435	predicted gene 12435 [Source:MGI Symbol;Acc:MGI:3651950]	0.0135592	-6.20458	1.40878e-05	1	yes	down	0	0	0	0.91	1.52	0.57	0	1
